# Supplementary material for: Skeletal muscle analysis of panoramic ultrasound is reliable across multiple raters
Source: PLoS One. 2022 May 2;17(5):e0267641. doi: 10.1371/journal.pone.0267641 (PMC9060372; doi:10.1371/journal.pone.0267641)
Supplement: S2 File — All data by the three raters used in analyses. (XLSX) [file pone.0267641.s002.xlsx]

## Sheet: Rater 1
Image ID	thickness1 (cm)	area1 (cm2)	echo1	thickness2 (cm)	area2 (cm2)	echo2	thickness3 (cm)	area3 (cm2)	echo3
USR-VL1	1.212	11.452	97.041	1.254	11.653	97.682	1.321	12.277	99.452
USR-VL2	2.419	23.728	56.732	2.556	26.335	56.507	2.532	25.153	55.529
USR-VL3	2.135	31.812	44.451	2.212	34.921	45.551	2.136	30.943	46.452
USR-VL4	2.285	25.976	41.932	2.438	26.748	41.451	2.157	25.014	45.213
USR-VL5	2.398	29.379	48.161	2.54	30.627	47.541	2.632	30.91	50.285
USR-VL6	2.083	23.896	54.311	2.086	23.683	54.876	2.071	24.447	56.986
USR-VL7	2.434	31.772	55.388	2.414	32.016	54.755	2.557	33.672	55.213
USR-VL8	2.387	26.115	69.003	2.38	26.021	69.12	2.346	25.006	69.224
USR-VL9	2.245	31.593	59.225	2.274	32.029	58.389	2.178	31.757	58.425
USR-VL10	2.679	34.486	54.246	2.736	34.754	55.373	2.639	33.77	54.225
USR-VL11	2.649	24.109	86.596	2.717	26.204	86.868	2.579	24.492	87.4
USR-VL12	2.248	21.014	70.44	2.219	19.709	71.197	2.441	20.536	72.865
USR-VL13	2.385	27.023	78.664	2.466	26.754	78.197	2.314	26.495	79.541
USR-VL14	2.392	30.802	30.068	2.279	31.123	28.982	2.284	32.722	30.088
USR-VL15	2.356	22.603	71.205	2.355	22.546	71.204	2.296	21.911	72.42
USR-RF1	1.737	7.385	24.243	1.774	7.449	25.714	1.724	6.837	24.101
USR-RF2	2.17	9.745	30.963	2.167	9.802	31.488	2.132	9.975	30.335
USR-RF3	2.77	12.259	56.203	2.75	12.249	56.806	2.815	12.587	57.635
USR-RF4	2.481	14.653	75.896	2.5	14.62	76.069	2.432	14.409	76.193
USR-RF5	1.924	9.03	96.898	1.9	8.932	96.537	1.68	7.2	97.156
USR-RF6	2.043	7.269	83.677	2.175	7.195	82.028	2.126	9.287	84.16
USR-RF7	2.007	7.703	82.694	2.027	7.72	81.998	2.05	7.98	82.368
USR-RF8	3.363	19.486	77.421	3.366	19.675	77.517	3.201	19.141	77.819
USR-RF9	1.918	7.943	81.83	1.985	7.881	81.468	1.906	7.868	82.649
USR-RF10	1.88	10.125	85.914	1.892	10.214	86.232	1.879	10.381	85.593
USR-RF11	1.713	6.935	51.757	1.712	7.186	50.992	1.706	7.141	51.869
USR-RF12	1.976	8.102	52.009	1.909	8.052	52.219	1.921	7.954	51.404
USR-RF13	2.125	11.798	77.006	2.142	11.167	77.668	2.127	11.352	78.371
USR-RF14	2.703	13.401	52.354	2.665	13.166	52.602	2.682	13.334	52.674
USR-RF15	2.524	16.221	48.37	2.639	17.326	48.709	2.521	16.183	48.414
USR-FDI1	0.829	1.865	41.166	0.851	1.871	42.438	0.823	1.872	42.017
USR-FDI2	1.075	2.361	48.179	0.962	2.397	47.822	0.97	2.4	47.794
USR-FDI3	1.03	2.599	41.997	1.047	1.976	38.464	1.041	1.976	38.419
USR-FDI4	0.873	2.58	48.881	0.882	2.506	48.166	0.844	2.46	47.986
USR-FDI5	0.715	1.372	49.044	0.7	1.384	50.143	0.703	1.348	48.356
USR-FDI6	0.814	1.78	52.535	0.822	1.933	53.136	0.829	1.83	52.67
USR-FDI7	0.823	1.522	47.75	0.844	1.53	47.902	0.819	1.565	48.542
USR-FDI8	0.867	1.81	56.444	0.899	1.832	57.253	0.896	1.832	57.24
USR-FDI9	0.912	1.998	53.399	0.922	1.941	52.985	0.945	1.935	52.815
USR-FDI10	0.906	2.093	47.484	0.92	2.12	47.746	0.893	2.193	48.893
USR-FDI11	0.827	1.475	45.049	0.815	1.459	44.718	0.858	1.453	44.599
USR-FDI12	0.903	2.049	51.404	0.934	1.994	52.06	0.896	1.99	52.364

## Sheet: Rater 2
Image ID	thickness1 (cm)	area1 (cm2)	echo1	thickness2 (cm)	area2 (cm2)	echo2	thickness3 (cm)	area3 (cm2)	echo3
USR-VL1	1.367	13.302	100.747	1.476	13.169	100.514	1.274	11.637	98.534
USR-VL2	2.622	25.95	56.294	2.676	26.503	55.68	2.548	24.802	55.876
USR-VL3	2.177	31.299	46.397	2.149	32.767	48.344	2.127	30.283	46.172
USR-VL4	2.2	25.552	43.651	2.35	25.618	43.535	2.223	26.165	42.722
USR-VL5	2.617	30.076	49.581	2.62	30.138	49.743	2.645	31.737	50.073
USR-VL6	2.017	23.244	54.949	2.017	23.437	55.645	1.957	22.215	55.63
USR-VL7	2.431	32.615	55.536	2.373	32.827	55.571	2.371	31.333	55.621
USR-VL8	2.447	27.065	67.587	2.392	27.304	67.972	2.398	26.406	68.62
USR-VL9	2.234	32.775	59.244	2.181	32.882	58.866	2.115	32.373	58.405
USR-VL10	2.741	34.069	52.327	2.675	33.879	53.406	2.721	32.321	52.283
USR-VL11	2.608	24.937	87.138	2.577	24.938	87.792	2.558	24.11	87.212
USR-VL12	2.395	26.542	79.813	2.407	26.354	79.404	2.138	20.74	71.216
USR-VL13	2.453	27.009	79.29	2.41	26.51	78.355	2.385	27.315	78.858
USR-VL14	2.246	32.715	29.787	2.223	32.464	29.689	2.316	32.561	30.955
USR-VL15	2.331	23.455	71.024	2.33	23.751	71.401	2.281	22.622	73.078
USR-RF1	1.82	7.255	22.868	1.737	7.218	22.764	1.733	6.63	23.003
USR-RF2	2.201	9.427	31.14	2.22	9.458	30.632	2.273	9.519	31.376
USR-RF3	2.847	13.198	57.694	2.886	13.172	57.174	2.85	13.092	58.153
USR-RF4	2.436	15.436	75.747	2.453	15.505	76.044	2.438	15.094	75.094
USR-RF5	1.802	8.385	96.857	1.804	8.482	97.133	1.814	8.418	97.203
USR-RF6	2.446	8.853	80.114	2.677	8.837	80.343	2.309	9.709	81.1
USR-RF7	2.27	8.115	81.524	2.216	8.093	82.116	2.248	7.874	81.872
USR-RF8	3.371	19.7	77.101	3.328	19.821	77.213	3.247	19.149	76.742
USR-RF9	2.131	8.281	83.25	2.094	8.238	82.954	1.902	7.943	82.166
USR-RF10	1.922	10.861	85.844	1.868	10.599	85.296	1.823	10.214	85.038
USR-RF11	1.787	1.783	1.801	7.335	7.287	7.262	52.582	52.608	52.555
USR-RF12	2.08	1.962	1.97	8.365	8.323	8.223	50.764	51.163	50.102
USR-RF13	2.221	2.279	2.286	11.637	11.583	11.648	78.708	78.498	78.58
USR-RF14	2.8	2.827	2.842	12.651	12.5	12.483	53.305	53.245	53.023
USR-RF15	2.687	2.713	2.71	16.354	16.387	16.339	48.994	48.753	48.802
USR-FDI1	0.986	1.934	40.528	0.937	1.982	40.615	0.983	1.94	40.505
USR-FDI2	0.736	1.095	38.81	0.671	1.099	39.132	0.677	1.099	38.918
USR-FDI3	1.231	2.297	39.506	1.242	2.299	39.804	1.249	2.337	40.237
USR-FDI4	1.073	2.61	47.936	0.928	2.636	47.98	0.984	2.614	47.656
USR-FDI5	0.734	1.343	48.993	0.877	1.319	49.352	0.764	1.357	49.804
USR-FDI6	0.933	1.775	53.211	0.99	1.763	52.925	1.003	1.796	53.732
USR-FDI7	0.983	1.647	49.323	0.948	1.622	49.494	0.917	1.681	49.594
USR-FDI8	0.903	1.833	56.756	0.883	1.83	56.799	0.894	1.815	57.113
USR-FDI9	1.05	2.011	53.292	1.029	2.026	53.687	1.02	2.07	54.595
USR-FDI10	0.966	2.146	48.395	0.941	2.114	47.802	0.91	2.121	47.875
USR-FDI11	0.928	1.482	44.288	0.904	1.479	44.339	0.914	1.46	44.169
USR-FDI12	1.02	1.657	51.102	1.048	1.665	51.401	1.07	1.64	51.229

## Sheet: Rater 3
Image ID	thickness1 (cm)	area1 (cm2)	echo1	thickness2 (cm)	area2 (cm2)	echo2	thickness3 (cm)	area3 (cm2)	echo3
USR-VL1	1.314	11.668	97.805	1.266	11.794	97.435	1.265	11.667	97.667
USR-VL2	2.489	23.889	56.478	2.509	23.748	56.465	2.484	23.896	56.542
USR-VL3	2.075	30.923	45.809	2.13	30.426	45.164	2.085	30.967	45.071
USR-VL4	2.227	24.58	42.402	2.172	24.246	40.765	2.179	24.377	41.969
USR-VL5	2.631	30.184	48.309	2.622	29.762	48.521	2.554	29.422	47.955
USR-VL6	1.991	22.621	54.022	2.066	22.218	54.255	2.009	22.224	54.074
USR-VL7	2.424	31.221	54.392	2.484	31.585	54.585	2.492	31.078	54.552
USR-VL8	2.401	26.835	66.643	2.422	26.326	67.326	2.411	26.843	67.117
USR-VL9	2.203	31.822	56.818	2.159	31.511	57.511	2.171	31.402	57.317
USR-VL10	2.749	34.497	51.979	2.752	34.381	53.075	2.666	34.054	52.422
USR-VL11	2.595	24.038	86.742	2.568	24.047	86.234	2.573	24.242	86.318
USR-VL12	2.13	19.663	70.033	2.186	19.555	70.763	2.288	19.657	70.466
USR-VL13	2.361	26.495	76.938	2.341	26.213	77.899	2.266	26.399	77.542
USR-VL14	2.403	32.044	28.85	2.412	31.768	28.604	2.404	31.718	28.67
USR-VL15	2.353	22.582	71.108	2.364	22.6389	70.67	2.3	22.585	70.496
USR-RF1	1.766	7.113	23.079	1.747	7.04	23.254	1.744	7.053	23.347
USR-RF2	2.173	9.559	30.95	2.129	9.603	30.781	2.095	9.305	30.318
USR-RF3	2.856	12.987	56.651	2.824	12.811	56.312	2.858	12.566	56.887
USR-RF4	2.414	14.973	75.536	2.449	14.935	75.16	2.442	14.952	75.223
USR-RF5	1.832	8.785	96.365	1.81	8.461	96.052	1.847	8.855	96.636
USR-RF6	2.187	9.112	81.502	2.204	9.223	80.379	2.29	9.269	80.794
USR-RF7	2.092	8.036	81.505	2.069	8.108	81.033	2.101	8.108	81.39
USR-RF8	3.248	19.19	77.087	3.278	19.344	76.818	3.256	19.246	76.932
USR-RF9	1.892	7.793	81.054	1.894	7.836	81.225	1.845	7.9	81.576
USR-RF10	1.901	10.455	84.408	1.852	10.491	83.729	1.906	10.438	83.868
USR-RF11	1.773	6.794	50.207	1.727	6.728	49.929	1.72	6.777	50.05
USR-RF12	1.9	7.593	49.175	1.898	7.608	48.938	1.935	7.568	48.881
USR-RF13	2.179	11.521	76.445	2.218	11.397	76.078	2.168	11.497	76.451
USR-RF14	2.682	12.767	50.25	2.682	12.853	50.538	2.661	12.8567	50.58
USR-RF15	2.621	15.98	46.643	2.604	15.921	46.693	2.611	15.885	46.643
USR-FDI1	0.846	1.939	41.066	0.81	1.928	40.818	0.859	1.903	40.619
USR-FDI2	0.98	2.221	52.392	0.946	2.268	46.946	0.933	2.282	46.738
USR-FDI3	1.02	2.402	40.132	1.044	2.491	40.13	1.023	2.48	39.663
USR-FDI4	0.884	2.415	47.682	0.885	2.427	46.466	0.889	2.438	47.676
USR-FDI5	0.726	1.369	48.455	0.72	1.327	50.191	0.717	1.385	49.535
USR-FDI6	0.806	1.808	52.623	0.834	1.781	52.038	0.794	1.778	52.317
USR-FDI7	0.927	1.849	52.037	0.936	1.864	51.718	0.832	1.839	51.28
USR-FDI8	0.893	1.804	55.476	0.902	1.787	55.432	0.989	1.785	55.543
USR-FDI9	0.954	2.019	53.181	0.933	2.034	53.321	0.922	2.005	52.675
USR-FDI10	0.874	2.098	47.087	0.866	2.138	47.506	0.888	2.075	46.84
USR-FDI11	0.875	1.545	44.79	0.863	1.515	44.481	0.873	1.549	44.983
USR-FDI12	0.891	1.774	50.719	0.85	1.784	50.105	0.838	1.729	50.126

## Sheet: All USR-combined
Image ID	Image_Code	R1thick1	R1thick2	R1Thick3	R2thick1	R2thick2	R2Thick3	R3thick1	R3thick2	R3Thick3	R1area1	R1area2	R1area3	R2area1	R2area2	R2area3	R3area1	R3area2	R3area3	R1echo1	R1echo2	R1echo3	R2echo1	R2echo2	R2echo3	R3echo1	R3echo2	R3echo3
USR-VL1	0	1.212	1.254	1.321	1.367	1.476	1.274	1.314	1.266	1.265	11.452	11.653	12.277	13.302	13.169	11.637	11.668	11.794	11.667	97.041	97.682	99.452	100.747	100.514	98.534	97.805	97.435	97.667
USR-VL2	0	2.419	2.556	2.532	2.622	2.676	2.548	2.489	2.509	2.484	23.728	26.335	25.153	25.95	26.503	24.802	23.889	23.748	23.896	56.732	56.507	55.529	56.294	55.68	55.876	56.478	56.465	56.542
USR-VL3	0	2.135	2.212	2.136	2.177	2.149	2.127	2.075	2.13	2.085	31.812	34.921	30.943	31.299	32.767	30.283	30.923	30.426	30.967	44.451	45.551	46.452	46.397	48.344	46.172	45.809	45.164	45.071
USR-VL4	0	2.285	2.438	2.157	2.2	2.35	2.223	2.227	2.172	2.179	25.976	26.748	25.014	25.552	25.618	26.165	24.58	24.246	24.377	41.932	41.451	45.213	43.651	43.535	42.722	42.402	40.765	41.969
USR-VL5	0	2.398	2.54	2.632	2.617	2.62	2.645	2.631	2.622	2.554	29.379	30.627	30.91	30.076	30.138	31.737	30.184	29.762	29.422	48.161	47.541	50.285	49.581	49.743	50.073	48.309	48.521	47.955
USR-VL6	0	2.083	2.086	2.071	2.017	2.017	1.957	1.991	2.066	2.009	23.896	23.683	24.447	23.244	23.437	22.215	22.621	22.218	22.224	54.311	54.876	56.986	54.949	55.645	55.63	54.022	54.255	54.074
USR-VL7	0	2.434	2.414	2.557	2.431	2.373	2.371	2.424	2.484	2.492	31.772	32.016	33.672	32.615	32.827	31.333	31.221	31.585	31.078	55.388	54.755	55.213	55.536	55.571	55.621	54.392	54.585	54.552
USR-VL8	0	2.387	2.38	2.346	2.447	2.392	2.398	2.401	2.422	2.411	26.115	26.021	25.006	27.065	27.304	26.406	26.835	26.326	26.843	69.003	69.12	69.224	67.587	67.972	68.62	66.643	67.326	67.117
USR-VL9	0	2.245	2.274	2.178	2.234	2.181	2.115	2.203	2.159	2.171	31.593	32.029	31.757	32.775	32.882	32.373	31.822	31.511	31.402	59.225	58.389	58.425	59.244	58.866	58.405	56.818	57.511	57.317
USR-VL10	0	2.679	2.736	2.639	2.741	2.675	2.721	2.749	2.752	2.666	34.486	34.754	33.77	34.069	33.879	32.321	34.497	34.381	34.054	54.246	55.373	54.225	52.327	53.406	52.283	51.979	53.075	52.422
USR-VL11	0	2.649	2.717	2.579	2.608	2.577	2.558	2.595	2.568	2.573	24.109	26.204	24.492	24.937	24.938	24.11	24.038	24.047	24.242	86.596	86.868	87.4	87.138	87.792	87.212	86.742	86.234	86.318
USR-VL12	0	2.248	2.219	2.441	2.395	2.407	2.138	2.13	2.186	2.288	21.014	19.709	20.536	26.542	26.354	20.74	19.663	19.555	19.657	70.44	71.197	72.865	79.813	79.404	71.216	70.033	70.763	70.466
USR-VL13	0	2.385	2.466	2.314	2.453	2.41	2.385	2.361	2.341	2.266	27.023	26.754	26.495	27.009	26.51	27.315	26.495	26.213	26.399	78.664	78.197	79.541	79.29	78.355	78.858	76.938	77.899	77.542
USR-VL14	0	2.392	2.279	2.284	2.246	2.223	2.316	2.403	2.412	2.404	30.802	31.123	32.722	32.715	32.464	32.561	32.044	31.768	31.718	30.068	28.982	30.088	29.787	29.689	30.955	28.85	28.604	28.67
USR-VL15	0	2.356	2.355	2.296	2.331	2.33	2.281	2.353	2.364	2.3	22.603	22.546	21.911	23.455	23.751	22.622	22.582	22.6389	22.585	71.205	71.204	72.42	71.024	71.401	73.078	71.108	70.67	70.496
USR-RF1	1	1.737	1.774	1.724	1.82	1.737	1.733	1.766	1.747	1.744	7.385	7.449	6.837	7.255	7.218	6.63	7.113	7.04	7.053	24.243	25.714	24.101	22.868	22.764	23.003	23.079	23.254	23.347
USR-RF2	1	2.17	2.167	2.132	2.201	2.22	2.273	2.173	2.129	2.095	9.745	9.802	9.975	9.427	9.458	9.519	9.559	9.603	9.305	30.963	31.488	30.335	31.14	30.632	31.376	30.95	30.781	30.318
USR-RF3	1	2.77	2.75	2.815	2.847	2.886	2.85	2.856	2.824	2.858	12.259	12.249	12.587	13.198	13.172	13.092	12.987	12.811	12.566	56.203	56.806	57.635	57.694	57.174	58.153	56.651	56.312	56.887
USR-RF4	1	2.481	2.5	2.432	2.436	2.453	2.438	2.414	2.449	2.442	14.653	14.62	14.409	15.436	15.505	15.094	14.973	14.935	14.952	75.896	76.069	76.193	75.747	76.044	75.094	75.536	75.16	75.223
USR-RF5	1	1.924	1.9	1.68	1.802	1.804	1.814	1.832	1.81	1.847	9.03	8.932	7.2	8.385	8.482	8.418	8.785	8.461	8.855	96.898	96.537	97.156	96.857	97.133	97.203	96.365	96.052	96.636
USR-RF6	1	2.043	2.175	2.126	2.446	2.677	2.309	2.187	2.204	2.29	7.269	7.195	9.287	8.853	8.837	9.709	9.112	9.223	9.269	83.677	82.028	84.16	80.114	80.343	81.1	81.502	80.379	80.794
USR-RF7	1	2.007	2.027	2.05	2.27	2.216	2.248	2.092	2.069	2.101	7.703	7.72	7.98	8.115	8.093	7.874	8.036	8.108	8.108	82.694	81.998	82.368	81.524	82.116	81.872	81.505	81.033	81.39
USR-RF8	1	3.363	3.366	3.201	3.371	3.328	3.247	3.248	3.278	3.256	19.486	19.675	19.141	19.7	19.821	19.149	19.19	19.344	19.246	77.421	77.517	77.819	77.101	77.213	76.742	77.087	76.818	76.932
USR-RF9	1	1.918	1.985	1.906	2.131	2.094	1.902	1.892	1.894	1.845	7.943	7.881	7.868	8.281	8.238	7.943	7.793	7.836	7.9	81.83	81.468	82.649	83.25	82.954	82.166	81.054	81.225	81.576
USR-RF10	1	1.88	1.892	1.879	1.922	1.868	1.823	1.901	1.852	1.906	10.125	10.214	10.381	10.861	10.599	10.214	10.455	10.491	10.438	85.914	86.232	85.593	85.844	85.296	85.038	84.408	83.729	83.868
USR-RF11	1	1.713	1.712	1.706	1.787	1.783	1.801	1.773	1.727	1.72	6.935	7.186	7.141	7.335	7.287	7.262	6.794	6.728	6.777	51.757	50.992	51.869	52.582	52.608	52.555	50.207	49.929	50.05
USR-RF12	1	1.976	1.909	1.921	2.08	1.962	1.97	1.9	1.898	1.935	8.102	8.052	7.954	8.365	8.323	8.223	7.593	7.608	7.568	52.009	52.219	51.404	50.764	51.163	50.102	49.175	48.938	48.881
USR-RF13	1	2.125	2.142	2.127	2.221	2.279	2.286	2.179	2.218	2.168	11.798	11.167	11.352	11.637	11.583	11.648	11.521	11.397	11.497	77.006	77.668	78.371	78.708	78.498	78.58	76.445	76.078	76.451
USR-RF14	1	2.703	2.665	2.682	2.8	2.827	2.842	2.682	2.682	2.661	13.401	13.166	13.334	12.651	12.5	12.483	12.767	12.853	12.8567	52.354	52.602	52.674	53.305	53.245	53.023	50.25	50.538	50.58
USR-RF15	1	2.524	2.639	2.521	2.687	2.713	2.71	2.621	2.604	2.611	16.221	17.326	16.183	16.354	16.387	16.339	15.98	15.921	15.885	48.37	48.709	48.414	48.994	48.753	48.802	46.643	46.693	46.643
USR-FDI1	2	0.829	0.851	0.823	0.986	0.937	0.983	0.846	0.81	0.859	1.865	1.871	1.872	1.934	1.982	1.94	1.939	1.928	1.903	41.166	42.438	42.017	40.528	40.615	40.505	41.066	40.818	40.619
USR-FDI2	2	1.075	0.962	0.97	0.736	0.671	0.677	0.98	0.946	0.933	2.361	2.397	2.4	1.095	1.099	1.099	2.221	2.268	2.282	48.179	47.822	47.794	38.81	39.132	38.918	52.392	46.946	46.738
USR-FDI3	2	1.03	1.047	1.041	1.231	1.242	1.249	1.02	1.044	1.023	2.599	1.976	1.976	2.297	2.299	2.337	2.402	2.491	2.48	41.997	38.464	38.419	39.506	39.804	40.237	40.132	40.13	39.663
USR-FDI4	2	0.873	0.882	0.844	1.073	0.928	0.984	0.884	0.885	0.889	2.58	2.506	2.46	2.61	2.636	2.614	2.415	2.427	2.438	48.881	48.166	47.986	47.936	47.98	47.656	47.682	46.466	47.676
USR-FDI5	2	0.715	0.7	0.703	0.734	0.877	0.764	0.726	0.72	0.717	1.372	1.384	1.348	1.343	1.319	1.357	1.369	1.327	1.385	49.044	50.143	48.356	48.993	49.352	49.804	48.455	50.191	49.535
USR-FDI6	2	0.814	0.822	0.829	0.933	0.99	1.003	0.806	0.834	0.794	1.78	1.933	1.83	1.775	1.763	1.796	1.808	1.781	1.778	52.535	53.136	52.67	53.211	52.925	53.732	52.623	52.038	52.317
USR-FDI7	2	0.823	0.844	0.819	0.983	0.948	0.917	0.927	0.936	0.832	1.522	1.53	1.565	1.647	1.622	1.681	1.849	1.864	1.839	47.75	47.902	48.542	49.323	49.494	49.594	52.037	51.718	51.28
USR-FDI8	2	0.867	0.899	0.896	0.903	0.883	0.894	0.893	0.902	0.989	1.81	1.832	1.832	1.833	1.83	1.815	1.804	1.787	1.785	56.444	57.253	57.24	56.756	56.799	57.113	55.476	55.432	55.543
USR-FDI9	2	0.912	0.922	0.945	1.05	1.029	1.02	0.954	0.933	0.922	1.998	1.941	1.935	2.011	2.026	2.07	2.019	2.034	2.005	53.399	52.985	52.815	53.292	53.687	54.595	53.181	53.321	52.675
USR-FDI10	2	0.906	0.92	0.893	0.966	0.941	0.91	0.874	0.866	0.888	2.093	2.12	2.193	2.146	2.114	2.121	2.098	2.138	2.075	47.484	47.746	48.893	48.395	47.802	47.875	47.087	47.506	46.84
USR-FDI11	2	0.827	0.815	0.858	0.928	0.904	0.914	0.875	0.863	0.873	1.475	1.459	1.453	1.482	1.479	1.46	1.545	1.515	1.549	45.049	44.718	44.599	44.288	44.339	44.169	44.79	44.481	44.983
USR-FDI12	2	0.903	0.934	0.896	1.02	1.048	1.07	0.891	0.85	0.838	2.049	1.994	1.99	1.657	1.665	1.64	1.774	1.784	1.729	51.404	52.06	52.364	51.102	51.401	51.229	50.719	50.105	50.126

## Sheet: Means
	Grand means of all ratings					Rater 1 Means +/- SD					Rater 2 Means +/- SD				Rater 3 Means +/- SD
		Mean	SD				Mean	SD				Mean	SD			Mean	SD
	VL Thickness	2.29971	0.325643			VL Thickness	2.3048	0.331198			VL Thickness	2.30664	0.322066		VL Thickness	2.28769	0.334594
	RF Thickness	2.25284	0.445634			RF Thickness	2.21864	0.444003			RF Thickness	2.3092	0.453454		RF Thickness	2.23067	0.439971
	FDI Thickness	0.905898	0.105498			FDI Thickness	0.88025	0.0875379			FDI Thickness	0.9535	0.134148		FDI Thickness	0.883944	0.0783249
	VL CSA	26.619	5.61317			VL CSA	26.6664	5.79217			VL CSA	27.1059	5.39185		VL CSA	26.0847	5.726
	RF CSA	10.8782	3.63717			RF CSA	10.8071	3.69632			RF CSA	10.999	3.64657		RF CSA	10.8287	3.59103
	FDI CSA	1.89565	0.365032			FDI CSA	1.92503	0.354996			FDI CSA	1.82206	0.411228		FDI CSA	1.93986	0.324305
	VL EI	61.3984	17.6289			VL EI	61.5216	17.5044			VL EI	62.1008	17.8945		VL EI	60.5728	17.5112
	RF EI	64.7453	21.0196			RF EI	65.245	20.9757			RF EI	65.0497	21.0008		RF EI	63.9412	21.0661
	FDI EI	48.255	5.02761			FDI EI	48.5517	4.76852			FDI EI	47.8027	5.66178		FDI EI	48.4107	4.67857

## Sheet: All USR-Means of Raters Inter 
Image ID	Image_Code	R1ThickMean	R2ThickMean	R3ThickMean	R1AreaMean	R2AreaMean	R3AreaMean	R1EchoMean	R2EchoMean	R3EchoMean
USR-VL1	0	1.26233	1.37233	1.28167	11.794	12.7027	11.7097	98.0583	99.9317	97.6357
USR-VL2	0	2.50233	2.61533	2.494	25.072	25.7517	23.8443	56.256	55.95	56.495
USR-VL3	0	2.161	2.151	2.09667	32.5587	31.4497	30.772	45.4847	46.971	45.348
USR-VL4	0	2.29333	2.25767	2.19267	25.9127	25.7783	24.401	42.8653	43.3027	41.712
USR-VL5	0	2.52333	2.62733	2.60233	30.3053	30.6503	29.7893	48.6623	49.799	48.2617
USR-VL6	0	2.08	1.997	2.022	24.0087	22.9653	22.3543	55.391	55.408	54.117
USR-VL7	0	2.46833	2.39167	2.46667	32.4867	32.2583	31.2947	55.1187	55.576	54.5097
USR-VL8	0	2.371	2.41233	2.41133	25.714	26.925	26.668	69.1157	68.0597	67.0287
USR-VL9	0	2.23233	2.17667	2.17767	31.793	32.6767	31.5783	58.6797	58.8383	57.2153
USR-VL10	0	2.68467	2.71233	2.72233	34.3367	33.423	34.3107	54.6147	52.672	52.492
USR-VL11	0	2.64833	2.581	2.57867	24.935	24.6617	24.109	86.9547	87.3807	86.4313
USR-VL12	0	2.30267	2.31333	2.20133	20.4197	24.5453	19.625	71.5007	76.811	70.4207
USR-VL13	0	2.38833	2.416	2.32267	26.7573	26.9447	26.369	78.8007	78.8343	77.4597
USR-VL14	0	2.31833	2.26167	2.40633	31.549	32.58	31.8433	29.7127	30.1437	28.708
USR-VL15	0	2.33567	2.314	2.339	22.3533	23.276	22.602	71.6097	71.8343	70.758
USR-RF1	1	1.745	1.76333	1.75233	7.22367	7.03433	7.06867	24.686	22.8783	23.2267
USR-RF2	1	2.15633	2.23133	2.13233	9.84067	9.468	9.489	30.9287	31.0493	30.683
USR-RF3	1	2.77833	2.861	2.846	12.365	13.154	12.788	56.8813	57.6737	56.6167
USR-RF4	1	2.471	2.44233	2.435	14.5607	15.345	14.9533	76.0527	75.6283	75.3063
USR-RF5	1	1.83467	1.80667	1.82967	8.38733	8.42833	8.70033	96.8637	97.0643	96.351
USR-RF6	1	2.11467	2.47733	2.227	7.917	9.133	9.20133	83.2883	80.519	80.8917
USR-RF7	1	2.028	2.24467	2.08733	7.801	8.02733	8.084	82.3533	81.8373	81.3093
USR-RF8	1	3.31	3.31533	3.26067	19.434	19.5567	19.26	77.5857	77.0187	76.9457
USR-RF9	1	1.93633	2.04233	1.877	7.89733	8.154	7.843	81.9823	82.79	81.285
USR-RF10	1	1.88367	1.871	1.88633	10.24	10.558	10.4613	85.913	85.3927	84.0017
USR-RF11	1	1.71033	1.79033	1.74	7.08733	7.29467	6.76633	51.5393	52.5817	50.062
USR-RF12	1	1.93533	2.004	1.911	8.036	8.30367	7.58967	51.8773	50.6763	48.998
USR-RF13	1	2.13133	2.262	2.18833	11.439	11.6227	11.4717	77.6817	78.5953	76.3247
USR-RF14	1	2.68333	2.823	2.675	13.3003	12.5447	12.8256	52.5433	53.191	50.456
USR-RF15	1	2.56133	2.70333	2.612	16.5767	16.36	15.9287	48.4977	48.8497	46.6597
USR-FDI1	2	0.834333	0.968667	0.838333	1.86933	1.952	1.92333	41.8737	40.5493	40.8343
USR-FDI2	2	1.00233	0.694667	0.953	2.386	1.09767	2.257	47.9317	38.9533	48.692
USR-FDI3	2	1.03933	1.24067	1.029	2.18367	2.311	2.45767	39.6267	39.849	39.975
USR-FDI4	2	0.866333	0.995	0.886	2.51533	2.62	2.42667	48.3443	47.8573	47.2747
USR-FDI5	2	0.706	0.791667	0.721	1.368	1.33967	1.36033	49.181	49.383	49.3937
USR-FDI6	2	0.821667	0.975333	0.811333	1.84767	1.778	1.789	52.7803	53.2893	52.326
USR-FDI7	2	0.828667	0.949333	0.898333	1.539	1.65	1.85067	48.0647	49.4703	51.6783
USR-FDI8	2	0.887333	0.893333	0.928	1.82467	1.826	1.792	56.979	56.8893	55.4837
USR-FDI9	2	0.926333	1.033	0.936333	1.958	2.03567	2.01933	53.0663	53.858	53.059
USR-FDI10	2	0.906333	0.939	0.876	2.13533	2.127	2.10367	48.041	48.024	47.1443
USR-FDI11	2	0.833333	0.915333	0.870333	1.46233	1.47367	1.53633	44.7887	44.2653	44.7513
USR-FDI12	2	0.911	1.046	0.859667	2.011	1.654	1.76233	51.9427	51.244	50.3167
